# Supplementary material for: Helikite aerial sensing system: An innovative approach for monitoring construction sites
Source: PLoS One. 2026 Jul 16;21(7):e0352261. doi: 10.1371/journal.pone.0352261 (PMC13374882; doi:10.1371/journal.pone.0352261)
Supplement: S1 File — (ZIP) [file pone.0352261.s001.zip]

Archive with 8 entries (6 files):
- helikite-construction-monitoring/
- helikite-construction-monitoring/app.py
- helikite-construction-monitoring/configs/
- helikite-construction-monitoring/configs/training_config.yaml
- helikite-construction-monitoring/detect_workers.py
- helikite-construction-monitoring/requirements.txt
- helikite-construction-monitoring/train_model.py
- helikite-construction-monitoring/utils.py
