# Supplementary material for: Helikite aerial sensing system: An innovative approach for monitoring construction sites
Source: PLoS One. 2026 Jul 16;21(7):e0352261. doi: 10.1371/journal.pone.0352261 (PMC13374882; doi:10.1371/journal.pone.0352261)
Supplement: S1 File — (ZIP) [file pone.0352261.s001.zip › helikite-construction-monitoring/app.py]

from flask import Flask, render_template, request, redirect, url_for, flash
import cv2
import torch
import os
import numpy as np
from werkzeug.utils import secure_filename

app = Flask(__name__)
app.config['SECRET_KEY'] = 'supersecretkey'
app.config['UPLOAD_FOLDER'] = 'static/uploads'
app.config['ALLOWED_EXTENSIONS'] = {'png', 'jpg', 'jpeg', 'mp4'}


def load_model():
    try:

        model_path = os.path.join('models', 'best.pt')
        if os.path.exists(model_path):
            model = torch.hub.load('ultralytics/yolov5', 'custom', path=model_path)
        else:

            model = torch.hub.load('ultralytics/yolov5', 'yolov5s')
        return model
    except Exception as e:
        print(f"Error loading model: {e}")
        return None

model = load_model()

def allowed_file(filename):
    return '.' in filename and \
           filename.rsplit('.', 1)[1].lower() in app.config['ALLOWED_EXTENSIONS']

def detect_workers(image_path):
    try:
        results = model(image_path)

        detections = results.pandas().xyxy[0]

        workers = detections[detections['class'] == 0]
        return workers
    except Exception as e:
        print(f"Error detecting workers: {e}")
        return None

@app.route('/')
def home():
    return render_template('index.html')

@app.route('/detect', methods=['POST'])
def detect():
    if 'file' not in request.files:
        flash('No file part')
        return redirect(request.url)
    
    file = request.files['file']
    if file.filename == '':
        flash('No selected file')
        return redirect(request.url)
    
    if file and allowed_file(file.filename):
        filename = secure_filename(file.filename)
        filepath = os.path.join(app.config['UPLOAD_FOLDER'], filename)
        file.save(filepath)
        

        if filename.lower().endswith(('.mp4')):

            cap = cv2.VideoCapture(filepath)
            if not cap.isOpened():
                flash('Error opening video file')
                return redirect(request.url)
            

            output_path = os.path.join(app.config['UPLOAD_FOLDER'], 'output_' + filename)
            fps = cap.get(cv2.CAP_PROP_FPS)
            width = int(cap.get(cv2.CAP_PROP_FRAME_WIDTH))
            height = int(cap.get(cv2.CAP_PROP_FRAME_HEIGHT))
            fourcc = cv2.VideoWriter_fourcc(*'mp4v')
            out = cv2.VideoWriter(output_path, fourcc, fps, (width, height))
            
            worker_counts = []
            frame_count = 0
            
            while cap.isOpened():
                ret, frame = cap.read()
                if not ret:
                    break
                

                temp_frame_path = os.path.join(app.config['UPLOAD_FOLDER'], 'temp_frame.jpg')
                cv2.imwrite(temp_frame_path, frame)
                

                workers = detect_workers(temp_frame_path)
                worker_count = len(workers) if workers is not None else 0
                worker_counts.append(worker_count)
                

                if workers is not None:
                    for _, worker in workers.iterrows():
                        x1, y1, x2, y2 = int(worker['xmin']), int(worker['ymin']), int(worker['xmax']), int(worker['ymax'])
                        cv2.rectangle(frame, (x1, y1), (x2, y2), (0, 255, 0), 2)
                        cv2.putText(frame, f"Worker: {worker['confidence']:.2f}", (x1, y1-10), 
                                    cv2.FONT_HERSHEY_SIMPLEX, 0.5, (0, 255, 0), 2)
                

                cv2.putText(frame, f"Worker Count: {worker_count}", (10, 30), 
                            cv2.FONT_HERSHEY_SIMPLEX, 1, (0, 0, 255), 2)
                
                out.write(frame)
                frame_count += 1
            
            cap.release()
            out.release()
            

            if os.path.exists(temp_frame_path):
                os.remove(temp_frame_path)
            

            avg_workers = np.mean(worker_counts) if worker_counts else 0
            max_workers = max(worker_counts) if worker_counts else 0
            
            return render_template('video_result.html', 
                                  original_video=url_for('static', filename='uploads/' + filename),
                                  output_video=url_for('static', filename='uploads/output_' + filename),
                                  avg_workers=avg_workers,
                                  max_workers=max_workers,
                                  total_frames=frame_count)
        else:

            workers = detect_workers(filepath)
            worker_count = len(workers) if workers is not None else 0
            

            img = cv2.imread(filepath)
            if workers is not None:
                for _, worker in workers.iterrows():
                    x1, y1, x2, y2 = int(worker['xmin']), int(worker['ymin']), int(worker['xmax']), int(worker['ymax'])
                    cv2.rectangle(img, (x1, y1), (x2, y2), (0, 255, 0), 2)
                    cv2.putText(img, f"Worker: {worker['confidence']:.2f}", (x1, y1-10), 
                                cv2.FONT_HERSHEY_SIMPLEX, 0.5, (0, 255, 0), 2)
            

            output_path = os.path.join(app.config['UPLOAD_FOLDER'], 'output_' + filename)
            cv2.imwrite(output_path, img)
            
            return render_template('result.html', 
                                  original_image=url_for('static', filename='uploads/' + filename),
                                  output_image=url_for('static', filename='uploads/output_' + filename),
                                  worker_count=worker_count)
    
    flash('File type not allowed')
    return redirect(request.url)

if __name__ == '__main__':

    os.makedirs(app.config['UPLOAD_FOLDER'], exist_ok=True)
    app.run(debug=True)
