# Supplementary material for: Helikite aerial sensing system: An innovative approach for monitoring construction sites
Source: PLoS One. 2026 Jul 16;21(7):e0352261. doi: 10.1371/journal.pone.0352261 (PMC13374882; doi:10.1371/journal.pone.0352261)
Supplement: S1 File — (ZIP) [file pone.0352261.s001.zip › helikite-construction-monitoring/configs/training_config.yaml]

# Helikite Construction Site Monitoring System - YOLOv5 Model Training Configuration
# Based on the paper "Helikite aerial sensing system: an innovative approach for monitoring construction sites"
# Authors: Fei Cheng et al.

model:
  name: YOLOv5s
  input_size: 640  # Training input image size (pixels)
  architecture: yolov5s  # Based on YOLOv5 small version, initialized with official pre-trained weights

dataset:
  description: Construction site bird's-eye view worker detection dataset
  original_images: 1000  # Number of original captured images
  augmented_images: 2000  # Number of augmented images
  total_training_images: 3000  # Total images used for training (original + augmented)
  validation_images: 100  # Number of independent validation images
  test_images: 152  # Number of external generalization test images
  image_preprocessing: resize to 618×618 (maintain aspect ratio)  # Size used during data preprocessing
  annotation_format: YOLO txt (class_id x_center y_center width height)
  classes: ['worker']  # Class names (English)
  data_augmentation:
    techniques:
      - rotation: [90°, -90°, random 0-25°]
      - horizontal_flip: true
      - color_balance_adjustment: true
      - brightness_alteration: true
      - blurring: true
      - random_occlusion: true
    library: Augmentor  # Python library used for data augmentation

training:
  epochs: 300  # Training epochs
  batch_size: 4  # Batch size
  initial_learning_rate: 0.01  # Initial learning rate
  weight_decay: 0.0005  # Weight decay
  iou_threshold: 0.2  # IoU threshold used during training
  optimizer:
    type: SGD
    momentum: 0.937
    warmup_epochs: 3
    warmup_momentum: 0.8
  loss_parameters:
    box_loss_gain: 0.05  # Bounding box loss coefficient
    cls_loss_gain: 0.5   # Classification loss coefficient
    cls_pw: 1.0          # Classification loss positive sample weight
    obj_loss_gain: 1.0   # Object confidence loss coefficient
    obj_pw: 1.0          # Object loss positive sample weight
    anchor_t: 4.0        # Anchor threshold
    fl_gamma: 0.0        # Focal Loss gamma (not used)
  data_loader:
    num_workers: (default, not specified)
    pin_memory: (default, not specified)

hardware:
  platform: Laptop
  cpu: AMD Ryzen 5 4600H (12 CPUs) @ 3.0 GHz
  ram: 16384 MB
  gpu: NVIDIA GeForce GTX 1650
  os: Windows 10 64-bit

software:
  python: 3.8.11
  pytorch: 1.90
  cuda: (auto-select if available)
  opencv: (version specified in requirements.txt)

evaluation:
  metrics:
    - Accuracy
    - Precision
    - Recall
    - F1-score
  cross_validation:
    folds: 5
    confidence_interval: 95%  # Confidence interval
  external_test:
    images: 152
    results:
      accuracy: 0.968
      precision: 0.972
      recall: 0.985
      f1_score: 0.978
