# Supplementary material for: Helikite aerial sensing system: An innovative approach for monitoring construction sites
Source: PLoS One. 2026 Jul 16;21(7):e0352261. doi: 10.1371/journal.pone.0352261 (PMC13374882; doi:10.1371/journal.pone.0352261)
Supplement: S1 File — (ZIP) [file pone.0352261.s001.zip › helikite-construction-monitoring/detect_workers.py]

import argparse
import cv2
import torch
import os
import numpy as np
from tqdm import tqdm

def load_model(model_path=None):

    try:
        if model_path and os.path.exists(model_path):
            print(f"Loading custom model from {model_path}")
            model = torch.hub.load('ultralytics/yolov5', 'custom', path=model_path)
        else:
            print("Loading YOLOv5s pre-trained model")
            model = torch.hub.load('ultralytics/yolov5', 'yolov5s')
        return model
    except Exception as e:
        print(f"Error loading model: {e}")
        return None

def detect_workers_in_image(model, image_path, output_path=None, confidence_threshold=0.25):

    try:

        model.conf = confidence_threshold
        

        results = model(image_path)
        

        detections = results.pandas().xyxy[0]
        

        workers = detections[detections['class'] == 0]
        

        img = cv2.imread(image_path)
        

        for _, worker in workers.iterrows():
            x1, y1, x2, y2 = int(worker['xmin']), int(worker['ymin']), int(worker['xmax']), int(worker['ymax'])
            cv2.rectangle(img, (x1, y1), (x2, y2), (0, 255, 0), 2)
            cv2.putText(img, f"Worker: {worker['confidence']:.2f}", (x1, y1-10), 
                        cv2.FONT_HERSHEY_SIMPLEX, 0.5, (0, 255, 0), 2)
        

        worker_count = len(workers)
        cv2.putText(img, f"Total Workers: {worker_count}", (10, 30), 
                    cv2.FONT_HERSHEY_SIMPLEX, 1, (0, 0, 255), 2)
        

        if output_path:
            cv2.imwrite(output_path, img)
            print(f"Detection result saved to {output_path}")
        else:

            cv2.imshow('Worker Detection', img)
            cv2.waitKey(0)
            cv2.destroyAllWindows()
        
        return worker_count, workers
    except Exception as e:
        print(f"Error detecting workers in image: {e}")
        return 0, None

def detect_workers_in_video(model, video_path, output_path=None, confidence_threshold=0.25):

    try:

        model.conf = confidence_threshold
        

        cap = cv2.VideoCapture(video_path)
        if not cap.isOpened():
            print(f"Error opening video file: {video_path}")
            return
        

        fps = cap.get(cv2.CAP_PROP_FPS)
        width = int(cap.get(cv2.CAP_PROP_FRAME_WIDTH))
        height = int(cap.get(cv2.CAP_PROP_FRAME_HEIGHT))
        total_frames = int(cap.get(cv2.CAP_PROP_FRAME_COUNT))
        

        if output_path:
            fourcc = cv2.VideoWriter_fourcc(*'mp4v')
            out = cv2.VideoWriter(output_path, fourcc, fps, (width, height))
        
        worker_counts = []
        

        with tqdm(total=total_frames, desc="Processing Video") as pbar:
            while cap.isOpened():
                ret, frame = cap.read()
                if not ret:
                    break
                

                temp_frame_path = "temp_frame.jpg"
                cv2.imwrite(temp_frame_path, frame)
                

                results = model(temp_frame_path)
                detections = results.pandas().xyxy[0]
                workers = detections[detections['class'] == 0]
                worker_count = len(workers)
                worker_counts.append(worker_count)
                

                for _, worker in workers.iterrows():
                    x1, y1, x2, y2 = int(worker['xmin']), int(worker['ymin']), int(worker['xmax']), int(worker['ymax'])
                    cv2.rectangle(frame, (x1, y1), (x2, y2), (0, 255, 0), 2)
                    cv2.putText(frame, f"Worker: {worker['confidence']:.2f}", (x1, y1-10), 
                                cv2.FONT_HERSHEY_SIMPLEX, 0.5, (0, 255, 0), 2)
                

                cv2.putText(frame, f"Worker Count: {worker_count}", (10, 30), 
                            cv2.FONT_HERSHEY_SIMPLEX, 1, (0, 0, 255), 2)
                

                if output_path:
                    out.write(frame)
                
                pbar.update(1)
        

        cap.release()
        if output_path:
            out.release()
        

        if os.path.exists("temp_frame.jpg"):
            os.remove("temp_frame.jpg")
        

        if worker_counts:
            avg_workers = np.mean(worker_counts)
            max_workers = max(worker_counts)
            min_workers = min(worker_counts)
            
            print(f"\nVideo Analysis Results:")
            print(f"Average Workers: {avg_workers:.2f}")
            print(f"Maximum Workers: {max_workers}")
            print(f"Minimum Workers: {min_workers}")
            
            if output_path:
                print(f"Detection result saved to {output_path}")
        
        return worker_counts
    except Exception as e:
        print(f"Error detecting workers in video: {e}")
        return []

def main():
    parser = argparse.ArgumentParser(description='Worker Detection using YOLOv5')
    parser.add_argument('--source', type=str, required=True, help='Path to image or video file')
    parser.add_argument('--model', type=str, default=None, help='Path to custom YOLOv5 model')
    parser.add_argument('--output', type=str, default=None, help='Path to save output file')
    parser.add_argument('--confidence', type=float, default=0.25, help='Confidence threshold for detection')
    
    args = parser.parse_args()
    

    model = load_model(args.model)
    if not model:
        print("Failed to load model. Exiting.")
        return
    

    file_ext = os.path.splitext(args.source)[1].lower()
    
    if file_ext in ['.jpg', '.jpeg', '.png']:

        worker_count, _ = detect_workers_in_image(model, args.source, args.output, args.confidence)
        print(f"Total workers detected: {worker_count}")
    elif file_ext == '.mp4':

        detect_workers_in_video(model, args.source, args.output, args.confidence)
    else:
        print(f"Unsupported file format: {file_ext}")

if __name__ == '__main__':
    main()
