# Supplementary material for: Helikite aerial sensing system: An innovative approach for monitoring construction sites
Source: PLoS One. 2026 Jul 16;21(7):e0352261. doi: 10.1371/journal.pone.0352261 (PMC13374882; doi:10.1371/journal.pone.0352261)
Supplement: S1 File — (ZIP) [file pone.0352261.s001.zip › helikite-construction-monitoring/requirements.txt]

torch>=1.9.0
torchvision>=0.10.0
opencv-python>=4.5.0
numpy>=1.19.0
matplotlib>=3.3.0
pillow>=8.0.0
pyyaml>=5.4.0
flask>=2.0.0
pandas>=1.3.0
tqdm>=4.62.0
