# Supplementary material for: Helikite aerial sensing system: An innovative approach for monitoring construction sites
Source: PLoS One. 2026 Jul 16;21(7):e0352261. doi: 10.1371/journal.pone.0352261 (PMC13374882; doi:10.1371/journal.pone.0352261)
Supplement: S1 File — (ZIP) [file pone.0352261.s001.zip › helikite-construction-monitoring/train_model.py]

import argparse
import torch
import yaml
import os
import shutil
from pathlib import Path
import time
from tqdm import tqdm

def train_yolov5(data_yaml, epochs=300, batch_size=4, img_size=640, weights='yolov5s.pt', 
                 project='runs/train', name='worker_detection', device='', cache_images=False):

    try:

        from yolov5 import train
        

        opt = argparse.Namespace(
            batch_size=batch_size,
            cache=cache_images,
            data=data_yaml,
            device=device,
            epochs=epochs,
            img_size=img_size,
            name=name,
            project=project,
            weights=weights,

            adam=False,
            bucket='',
            cache_images=cache_images,
            cfg='',
            data_augmentation=True,
            device=device,
            entity=None,
            exist_ok=False,
            evolve=False,
            freeze=[0],
            global_rank=-1,
            hyp='',
            image_weights=False,
            label_smoothing=0.0,
            linear_lr=False,
            multi_scale=False,
            name=name,
            noautoanchor=False,
            nosave=False,
            notest=False,
            project=project,
            quad=False,
            rect=False,
            resume=False,
            save_dir='',
            save_period=-1,
            single_cls=False,
            sync_bn=False,
            total_batch_size=batch_size,
            weights=weights,
            workers=8,
            world_size=1
        )
        

        print(f"Starting training for {epochs} epochs with batch size {batch_size}")
        start_time = time.time()
        

        train.run(**vars(opt))
        
        end_time = time.time()
        print(f"Training completed in {(end_time - start_time) / 3600:.2f} hours")
        

        return os.path.join(project, name)
        
    except Exception as e:
        print(f"Error during training: {e}")
        return None

def load_training_config(config_path):

    try:
        with open(config_path, 'r') as f:
            config = yaml.safe_load(f)
        return config
    except Exception as e:
        print(f"Error loading config file: {e}")
        return None

def main():
    parser = argparse.ArgumentParser(description='Train YOLOv5 model for worker detection')
    parser.add_argument('--data', type=str, required=True, help='Path to dataset YAML file')
    parser.add_argument('--config', type=str, default=None, help='Path to training config YAML file')
    parser.add_argument('--epochs', type=int, default=300, help='Number of training epochs')
    parser.add_argument('--batch-size', type=int, default=4, help='Batch size')
    parser.add_argument('--img-size', type=int, default=640, help='Input image size')
    parser.add_argument('--weights', type=str, default='yolov5s.pt', help='Path to pretrained weights')
    parser.add_argument('--project', type=str, default='runs/train', help='Project directory')
    parser.add_argument('--name', type=str, default='worker_detection', help='Experiment name')
    parser.add_argument('--device', type=str, default='', help='Device to use (cpu or cuda device)')
    parser.add_argument('--cache', action='store_true', help='Cache images in memory')
    
    args = parser.parse_args()
    

    if args.config and os.path.exists(args.config):
        config = load_training_config(args.config)
        if config:

            if 'training' in config:
                training_config = config['training']
                args.epochs = training_config.get('epochs', args.epochs)
                args.batch_size = training_config.get('batch_size', args.batch_size)
            
            if 'model' in config:
                model_config = config['model']
                args.img_size = model_config.get('input_size', args.img_size)
    

    if not os.path.exists(args.data):
        print(f"Dataset configuration file not found: {args.data}")
        return
    

    try:
        import yolov5
        print(f"YOLOv5 version: {yolov5.__version__}")
    except ImportError:
        print("YOLOv5 not found. Attempting to install...")
        try:

            model = torch.hub.load('ultralytics/yolov5', 'yolov5s', pretrained=True)
            print("YOLOv5 loaded successfully via torch.hub")
        except Exception as e:
            print(f"Failed to load YOLOv5: {e}")
            print("Please install YOLOv5 manually: pip install yolov5")
            return
    

    print(f"Training configuration:")
    print(f"  Dataset: {args.data}")
    print(f"  Epochs: {args.epochs}")
    print(f"  Batch size: {args.batch_size}")
    print(f"  Image size: {args.img_size}")
    print(f"  Weights: {args.weights}")
    print(f"  Device: {args.device if args.device else 'auto'}")
    

    results_dir = train_yolov5(
        data_yaml=args.data,
        epochs=args.epochs,
        batch_size=args.batch_size,
        img_size=args.img_size,
        weights=args.weights,
        project=args.project,
        name=args.name,
        device=args.device,
        cache_images=args.cache
    )
    
    if results_dir:
        print(f"Training completed successfully!")
        print(f"Results saved to: {results_dir}")
        

        best_model_path = os.path.join(results_dir, 'weights', 'best.pt')
        if os.path.exists(best_model_path):
            models_dir = 'models'
            os.makedirs(models_dir, exist_ok=True)
            shutil.copy(best_model_path, os.path.join(models_dir, 'best.pt'))
            print(f"Best model copied to: {os.path.join(models_dir, 'best.pt')}")
        else:
            print("Warning: Best model not found!")
    else:
        print("Training failed!")

if __name__ == '__main__':
    main()
