# Supplementary material for: Helikite aerial sensing system: An innovative approach for monitoring construction sites
Source: PLoS One. 2026 Jul 16;21(7):e0352261. doi: 10.1371/journal.pone.0352261 (PMC13374882; doi:10.1371/journal.pone.0352261)
Supplement: S1 File — (ZIP) [file pone.0352261.s001.zip › helikite-construction-monitoring/utils.py]

import cv2
import numpy as np
import matplotlib.pyplot as plt
import pandas as pd
from datetime import datetime
import os
import json

def visualize_detections(image, detections, class_names=None, confidence_threshold=0.25):
   
    img_copy = image.copy()
    height, width = img_copy.shape[:2]
    
    if detections is not None:
        detections = detections[detections['confidence'] >= confidence_threshold]
    
    for _, detection in detections.iterrows():
        x1, y1 = int(detection['xmin']), int(detection['ymin'])
        x2, y2 = int(detection['xmax']), int(detection['ymax'])
        conf = detection['confidence']
        class_id = int(detection['class'])
        
        cv2.rectangle(img_copy, (x1, y1), (x2, y2), (0, 255, 0), 2)
        
        label = f"Class {class_id}"
        if class_names and class_id < len(class_names):
            label = class_names[class_id]
        label += f": {conf:.2f}"
        
        cv2.putText(img_copy, label, (x1, y1 - 10), 
                    cv2.FONT_HERSHEY_SIMPLEX, 0.5, (0, 255, 0), 2)
    
    return img_copy

def calculate_statistics(detections_list, class_names=None):

    stats = {
        'total_frames': len(detections_list),
        'total_detections': 0,
        'class_counts': {},
        'confidence_distribution': [],
        'average_detections_per_frame': 0
    }
    
    if not detections_list:
        return stats
    
    for detections in detections_list:
        if detections is not None and not detections.empty:
            stats['total_detections'] += len(detections)
            
            stats['confidence_distribution'].extend(detections['confidence'].tolist())
            
            for class_id in detections['class'].unique():
                count = len(detections[detections['class'] == class_id])
                class_name = f"Class {class_id}"
                if class_names and class_id < len(class_names):
                    class_name = class_names[class_id]
                
                if class_name not in stats['class_counts']:
                    stats['class_counts'][class_name] = 0
                stats['class_counts'][class_name] += count
    
    stats['average_detections_per_frame'] = stats['total_detections'] / stats['total_frames']
    
    if stats['confidence_distribution']:
        stats['confidence_stats'] = {
            'mean': np.mean(stats['confidence_distribution']),
            'median': np.median(stats['confidence_distribution']),
            'min': np.min(stats['confidence_distribution']),
            'max': np.max(stats['confidence_distribution']),
            'std': np.std(stats['confidence_distribution'])
        }
    
    return stats

def generate_report(stats, output_dir='reports'):
    os.makedirs(output_dir, exist_ok=True)
    
    timestamp = datetime.now().strftime("%Y%m%d_%H%M%S")
    report_path = os.path.join(output_dir, f"detection_report_{timestamp}.json")
    
    with open(report_path, 'w') as f:
        json.dump(stats, f, indent=4)
    
    if 'confidence_distribution' in stats and stats['confidence_distribution']:
        plt.figure(figsize=(10, 6))
        plt.hist(stats['confidence_distribution'], bins=20, alpha=0.7, color='blue', edgecolor='black')
        plt.title('Confidence Distribution')
        plt.xlabel('Confidence')
        plt.ylabel('Frequency')
        plt.grid(True, alpha=0.3)
        
        confidence_hist_path = os.path.join(output_dir, f"confidence_histogram_{timestamp}.png")
        plt.savefig(confidence_hist_path)
        plt.close()
        
        stats['plots'] = {
            'confidence_histogram': confidence_hist_path
        }
    
    if 'class_counts' in stats and stats['class_counts']:
        plt.figure(figsize=(8, 8))
        class_names = list(stats['class_counts'].keys())
        counts = list(stats['class_counts'].values())
        
        plt.pie(counts, labels=class_names, autopct='%1.1f%%', startangle=90)
        plt.axis('equal')
        plt.title('Class Distribution')
        
        class_dist_path = os.path.join(output_dir, f"class_distribution_{timestamp}.png")
        plt.savefig(class_dist_path)
        plt.close()
        
        if 'plots' not in stats:
            stats['plots'] = {}
        stats['plots']['class_distribution'] = class_dist_path
    
    with open(report_path, 'w') as f:
        json.dump(stats, f, indent=4)
    
    return report_path

def convert_xml_to_yolo(xml_path, output_dir, class_names):

    import xml.etree.ElementTree as ET
    
    tree = ET.parse(xml_path)
    root = tree.getroot()
    
    size = root.find('size')
    width = int(size.find('width').text)
    height = int(size.find('height').text)
    
    yolo_lines = []
    
    for obj in root.findall('object'):
        class_name = obj.find('name').text
        if class_name not in class_names:
            continue
        
        class_id = class_names.index(class_name)
        
        bndbox = obj.find('bndbox')
        xmin = float(bndbox.find('xmin').text)
        ymin = float(bndbox.find('ymin').text)
        xmax = float(bndbox.find('xmax').text)
        ymax = float(bndbox.find('ymax').text)
        
        x_center = (xmin + xmax) / (2 * width)
        y_center = (ymin + ymax) / (2 * height)
        box_width = (xmax - xmin) / width
        box_height = (ymax - ymin) / height
        
        yolo_line = f"{class_id} {x_center} {y_center} {box_width} {box_height}"
        yolo_lines.append(yolo_line)
    
    os.makedirs(output_dir, exist_ok=True)
    base_name = os.path.splitext(os.path.basename(xml_path))[0]
    yolo_path = os.path.join(output_dir, f"{base_name}.txt")
    
    with open(yolo_path, 'w') as f:
        f.write('\n'.join(yolo_lines))
    
    return yolo_path

def create_augmentation_config(output_path='augmentation_config.yaml'):
    config = {
        'rotation': {
            'enabled': True,
            'angles': [90, -90, 180],
            'random': True,
            'random_range': [0, 25]
        },
        'flip': {
            'horizontal': True,
            'vertical': False
        },
        'color_adjustment': {
            'brightness': {
                'enabled': True,
                'min_factor': 0.5,
                'max_factor': 1.5
            },
            'contrast': {
                'enabled': True,
                'min_factor': 0.5,
                'max_factor': 1.5
            },
            'saturation': {
                'enabled': True,
                'min_factor': 0.5,
                'max_factor': 1.5
            }
        },
        'blur': {
            'enabled': True,
            'kernel_sizes': [3, 5]
        },
        'occlusion': {
            'enabled': True,
            'max_occlusions': 3,
            'occlusion_size': {
                'min': 0.05,
                'max': 0.2
            }
        },
        'resize': {
            'enabled': True,
            'target_size': [640, 640],
            'keep_aspect_ratio': True
        }
    }
    
    with open(output_path, 'w') as f:
        yaml.dump(config, f, default_flow_style=False)
    
    return output_path

def draw_worker_heatmap(image, detections_list, output_path=None):

    heatmap = np.zeros_like(image[:, :, 0], dtype=np.float32)
    height, width = heatmap.shape
    

    for detections in detections_list:
        if detections is not None and not detections.empty:
            for _, detection in detections.iterrows():
                x_center = int((detection['xmin'] + detection['xmax']) / 2)
                y_center = int((detection['ymin'] + detection['ymax']) / 2)
                

                x_center = max(0, min(x_center, width - 1))
                y_center = max(0, min(y_center, height - 1))
                

                heatmap[y_center, x_center] += 1
    

    heatmap = cv2.GaussianBlur(heatmap, (15, 15), 0)
    

    if np.max(heatmap) > 0:
        heatmap = heatmap / np.max(heatmap)
    

    heatmap_colored = cv2.applyColorMap((heatmap * 255).astype(np.uint8), cv2.COLORMAP_JET)
    

    overlay = cv2.addWeighted(image, 0.6, heatmap_colored, 0.4, 0)
    
    if output_path:
        cv2.imwrite(output_path, overlay)
    
    return overlay

if __name__ == '__main__':

    print("Utils module for Helikite Construction Monitoring System")
    print("Available functions:")
    print("- visualize_detections: Visualize object detections on images")
    print("- calculate_statistics: Calculate detection statistics")
    print("- generate_report: Generate detection reports")
    print("- convert_xml_to_yolo: Convert XML annotations to YOLO format")
    print("- create_augmentation_config: Create data augmentation configuration")
    print("- draw_worker_heatmap: Draw worker density heatmap")
